# Supplementary material for: Quercetin Ameliorates Insulin Resistance and Restores Gut Microbiome in Mice on High-Fat Diets
Source: Antioxidants (Basel). 2021 Aug 5;10(8):1251. doi: 10.3390/antiox10081251 (PMC8389224; doi:10.3390/antiox10081251)
Supplement: Supplementary file 1 [file antioxidants-10-01251-s001.zip]

Archive with 1 entries (1 files):
- antioxidants-1319134-supplementary.pdf
